# Supplementary material for: Differences Between Patients with Probable UIP and Definite UIP on HRCT in Idiopathic Pulmonary Fibrosis: A Real-World Cohort Study
Source: J Clin Med. 2024 Nov 26;13(23):7170. doi: 10.3390/jcm13237170 (PMC11642722; doi:10.3390/jcm13237170)
Supplement: Supplementary file 1 [file jcm-13-07170-s001.zip]

Archive with 1 entries (1 files):
- jcm-3164073-supplementary.pdf
